# Supplementary material for: Role of autophagy-related proteins ATG8f and ATG8h in the maintenance of autophagic activity in Arabidopsis roots under phosphate starvation
Source: Front Plant Sci. 2023 Jun 26;14:1018984. doi: 10.3389/fpls.2023.1018984 (PMC10331476; doi:10.3389/fpls.2023.1018984)
Supplement: Supplementary file 2 [file Table_3.xlsx]

## Sheet: Sheet1
	Up differential accessible regions in response to phosphate starvation and associated genes in WT but not in phr1 phl2
	seqnames	start	end	width	strand	name	score	annotation	geneChr	geneStart	geneEnd	geneLength	geneStrand	geneID	transcriptID	distanceToTSS	bestWindow	best_logFC	best_logCPM	best_F	best_PValue	best_FDR	nWindows	logFC.up	logFC.down	combined_PValue	combined_FDR	direction
ATG2	3	19213601	19214225	625	*	UpDar3101	14.7377	Promoter	3	19211027	19213709	2683	2	AT3G51800	AT3G51800.1	0	129161	1.26301	2.7694	13.9973	0.00850517	0.0355099	12	8	0	0.00850517	0.0335919	up
ATG5	5	5689751	5690175	425	*	UpDar4687	13.0533	Promoter	5	5686945	5689900	2956	2	AT5G17290	AT5G17290.1	0	184050	1.18158	2.33729	10.935	0.0188533	0.0624755	8	4	1	0.0147873	0.0495073	up
ATG7	5	18615051	18615325	275	*	UpDar5095	22.4691	Promoter	5	18615222	18618560	3339	1	AT5G45900	AT5G45900.1	0	205131	1.48977	2.00481	18.2124	0.00080221	0.0076864	5	5	0	0.000554209	0.00566356	up
ATG8B	4	2330151	2330425	275	*	UpDar3452	18.2465	Promoter	4	2328496	2330200	1705	2	AT4G04620	AT4G04620.1	0	142822	1.31455	2.10803	14.3266	0.0031382	0.0182171	5	4	0	0.00259042	0.0149743	up
ATG8H	3	1953501	1953575	75	*	UpDar2435	16.1785	Downstream (1-2kb)	3	1954990	1956397	1408	2	AT3G06420	AT3G06420.1	2822	99881	1.28842	1.21996	8.95007	0.00526339	0.0256373	1	1	0	0.00526339	0.0241075	up
ATG8H	3	1954801	1955075	275	*	UpDar2436	17.0533	3' UTR	3	1954990	1956397	1408	2	AT3G06420	AT3G06420.1	1322	99889	1.42378	1.45298	11.9325	0.00777822	0.0333581	5	5	0	0.00390521	0.0197091	up
ATG8H	3	1956301	1956625	325	*	UpDar2437	26.9115	Promoter	3	1954990	1956397	1408	2	AT3G06420	AT3G06420.1	0	99894	1.989	1.68604	25.3472	0.000103964	0.00215129	6	6	0	0.000103964	0.00203632	up
ATG10	3	2400501	2400625	125	*	UpDar2481	16.7358	Promoter	3	2399123	2400437	1315	2	AT3G07525	AT3G07525.1	-64	100870	1.57437	1.41178	11.4145	0.00435218	0.0226344	2	2	0	0.00435218	0.0212043	up
ATG11	4	14998301	14998475	175	*	UpDar3906	29.7814	Distal Intergenic	4	14993086	14997785	4700	2	AT4G30790	AT4G30790.1	-516	164382	2.16054	1.45691	26.836	3.39e-05	0.00110674	3	3	0	3.39e-05	0.00105163	up
ATG13B	3	6464001	6464275	275	*	UpDar2765	16.3456	Distal Intergenic	3	6459884	6463059	3176	2	AT3G18770	AT3G18770.1	-942	109456	1.3535	1.78315	13.0909	0.00497807	0.0247123	5	4	0	0.00497807	0.0231974	up
ATG18F	5	22237351	22237975	625	*	UpDar5249	20.9653	Promoter	5	22233789	22237341	3553	2	AT5G54730	AT5G54730.1	-10	212525	1.55864	2.07945	20.3371	0.000959029	0.00857695	12	11	0	0.000959029	0.00800698	up
Supporintg Information from
Proc Natl Acad Sci U S A . 2021 Aug 17;118(33):e2107558118. doi: 10.1073/pnas.2107558118
